# Supplementary material for: The Liver-Protective Effects of the Essential Oil from Amomum villosum in Tilapia (Oreochromis niloticus): Antioxidant, Transcriptomic, and Metabolomic Modulations
Source: Antioxidants (Basel). 2024 Sep 16;13(9):1118. doi: 10.3390/antiox13091118 (PMC11428501; doi:10.3390/antiox13091118)
Supplement: Supplementary file 1 [file antioxidants-13-01118-s001.zip]

Archive with 1 entries (1 files):
- antioxidants-3171316-supplementary.pdf
